# Supplementary material for: Online detection and quantification of epidemics
Source: BMC Med Inform Decis Mak. 2007 Oct 15;7:29. doi: 10.1186/1472-6947-7-29 (PMC2151935; doi:10.1186/1472-6947-7-29)
Supplement: Additional file 1 — R codes. The zip file contains all the R codes used in the web site and an instruction file. You can directly run the scripts with the R software, following the directions in the instruction file, to obtain the graphical outputs and the tables. [file 1472-6947-7-29-S1.zip]

Archive with 11 entries (7 files):
- R_codes/
- R_codes/fichiers/
- R_codes/functions.R
- R_codes/images/
- R_codes/instructions_R.txt
- R_codes/model.R
- R_codes/purge.R
- R_codes/run_model.R
- R_codes/run_purge.R
- R_codes/tables/
- R_codes/tables/PI_mortality_1968-08-01_1999-07-31.txt
