# Supplementary material for: Online detection and quantification of epidemics
Source: BMC Med Inform Decis Mak. 2007 Oct 15;7:29. doi: 10.1186/1472-6947-7-29 (PMC2151935; doi:10.1186/1472-6947-7-29)
Supplement: Additional file 1 — R codes. The zip file contains all the R codes used in the web site and an instruction file. You can directly run the scripts with the R software, following the directions in the instruction file, to obtain the graphical outputs and the tables. [file 1472-6947-7-29-S1.zip › R_codes/instructions_R.txt]

Instructions for running the R scripts

- create a work directory
Put the 5 scripts there.

- create the subdirectories "tables", "images", "fichiers".
Place your datafile in "tables".
"images" and "fichiers" will respectively receive the generated graphics and output files.
(They must have the necessary rights for being written in).

- in both "run" scripts paste the absolute path to your work directory in the setwd() command.

- run the scripts with R software.
