# Supplementary material for: Online detection and quantification of epidemics
Source: BMC Med Inform Decis Mak. 2007 Oct 15;7:29. doi: 10.1186/1472-6947-7-29 (PMC2151935; doi:10.1186/1472-6947-7-29)
Supplement: Additional file 1 — R codes. The zip file contains all the R codes used in the web site and an instruction file. You can directly run the scripts with the R software, following the directions in the instruction file, to obtain the graphical outputs and the tables. [file 1472-6947-7-29-S1.zip › R_codes/run_purge.R]

### Program running the purge of the epidemics in the training period ###
# gets the parameters
# calls 'purge.R' that contains the algorithm
# NEEDS - a subdirectory 'tables' containing the datafile
#       - a subdirectory 'images' to place the graphics
#########################################################################

setwd(" paste here the PATH to your work directory ")
# sets the work directory: replace this one by your own one (the one where you placed this script)
# make sure you created the 'images', 'tables' and 'fichiers' subdirectories

##################### General Parameters #################
file_base		= './tables/PI_mortality_1968-08-01_1999-07-31.txt'	#name of the datafile
nb_app     	= 372  		#length of the training period 
date1_char	= '1/8/1968'	#first date (starting date) of the dataset
time_step	= 'month' 		#time step of the dataset
ylab		= 'monthly mortality (cases for 100000)'			#graphic option for plot
title		= 'influenza mortality in France'	#graphic option for plot
choix_seuil = 'percentile'	#purging method chosen
s = 15	#percentile
sessionid		= 'example' #Session ID returned by the PHP function session_id()
time			= '111'	#the time this script was executed
###################################################


source('purge.R')
