# Supplementary material for: Online detection and quantification of epidemics
Source: BMC Med Inform Decis Mak. 2007 Oct 15;7:29. doi: 10.1186/1472-6947-7-29 (PMC2151935; doi:10.1186/1472-6947-7-29)
Supplement: Additional file 1 — R codes. The zip file contains all the R codes used in the web site and an instruction file. You can directly run the scripts with the R software, following the directions in the instruction file, to obtain the graphical outputs and the tables. [file 1472-6947-7-29-S1.zip › R_codes/tables/PI_mortality_1968-08-01_1999-07-31.txt]

479
502
884
1029
1466
1835
1930
2506
1593
966
634
617
505
540
837
1146
13074
6681
1649
1518
1103
761
547
477
474
463
747
796
1034
2145
2143
2323
1118
630
544
641
404
410
748
901
1887
3580
2131
1250
791
687
599
547
454
474
819
783
1875
8130
2663
1420
1016
696
514
509
541
461
916
961
1105
1183
983
1242
1015
889
609
542
403
457
943
1090
4143
4559
1431
1201
1086
732
594
515
575
513
787
761
910
1244
2239
3889
1911
807
605
591
424
432
600
718
907
1219
1190
1820
1585
831
495
486
406
499
702
668
985
1385
2894
1640
871
661
505
544
396
414
662
719
1121
931
729
779
660
525
321
309
292
252
472
442
477
701
589
614
630
512
346
331
235
255
417
548
663
1936
2149
1197
553
521
390
360
347
280
460
476
621
702
581
679
618
495
370
473
334
340
433
470
574
961
1621
1670
853
504
479
601
424
374
467
557
702
671
746
743
812
622
525
397
474
543
827
702
877
1590
1630
1665
1108
856
715
777
593
575
762
1016
1116
1660
2815
2644
1279
887
790
819
721
691
806
907
1140
1556
1307
1138
1019
871
805
785
689
640
805
910
1118
1235
1151
1500
1208
861
787
754
743
681
929
976
1605
1616
1233
1098
907
875
721
721
716
688
913
969
2451
3728
1604
1175
1049
819
761
865
863
667
1034
989
1245
1431
1670
1457
1076
1047
803
933
898
825
1190
1408
1668
2652
1812
1370
1239
1078
1078
974
1010
870
1166
1134
1192
1761
1647
2138
1545
1153
996
985
914
956
1159
1258
2915
2162
1404
1339
1196
1069
994
1294
1294
949
1244
1207
1274
1670
1295
1520
1730
1347
1347
1222
1095
890
1254
1247
2140
2388
1768
1686
1524
1241
1122
1053
989
927
1140
1202
2764
4013
1903
1499
1384
1160
1027
1137
1270
958
1253
1388
1423
1494
2133
2944
2536
1339
1032
1005
988
905
1058
1050
1461
2265
3012
2448
1403
1093
924
1076
